# Supplementary material for: An automated end-to-end system for schistosome viability assessment to accelerate anti-schistosomal drug discovery
Source: PLoS Negl Trop Dis. 2026 Jan 9;20(1):e0013865. doi: 10.1371/journal.pntd.0013865 (PMC12818732; doi:10.1371/journal.pntd.0013865)
Supplement: S1 Table — (XLSX) [file pntd.0013865.s004.xlsx]

## Sheet: Sheet1
S1 Table . Structural classes and known or predicted mechanisms of action of test compounds (CPD1–CPD13)
Compound ID	Structural class (general)	Known / Predicted MOA
CPD1	Synthetic small molecule	Selective MPS1 (TTK) kinase inhibitor
CPD2	Synthetic small molecule	MOA not clearly reported
CPD3	Synthetic small molecule	Selective STAT3 inhibitor
CPD4	N-phenylbenzamide derivative	Src family kinase (Fgr) inhibitor
CPD5	NK1 receptor antagonist	Prevents chemotherapy-induced nausea/vomiting
CPD6	Synthetic small molecule	HER2 / EGFR kinase inhibitor
CPD7	Synthetic small molecule	Multi-target tyrosine kinase inhibitor (MET, VEGFR2, AXL, MER)
CPD8	Anthracycline antibiotic	DNA intercalator, topoisomerase II inhibitor
CPD9	Synthetic small molecule	Phosphodiesterase-4 (PDE4) inhibitor
CPD10	Synthetic small molecule	Tyrosine kinase inhibitor
CPD11	Synthetic small molecule	GABA receptor inhibitor
CPD12	Synthetic small molecule	PD-1/PD-L1 protein/protein interaction inhibitor
CPD13	Pyrazino-isoquinolein derivative	Increases Ca²⁺ permeability → muscle paralysis in worms
