# Supplementary material for: An automated end-to-end system for schistosome viability assessment to accelerate anti-schistosomal drug discovery
Source: PLoS Negl Trop Dis. 2026 Jan 9;20(1):e0013865. doi: 10.1371/journal.pntd.0013865 (PMC12818732; doi:10.1371/journal.pntd.0013865)
Supplement: S2 Table — (XLSX) [file pntd.0013865.s005.xlsx]

## Sheet: Sheet1
S2 Table. Impact of SAMTrack.
SAMTrack	Pearson Correlation Coefficients	Kendall's Tau	Spearman's Rho
With	0.843	0.709	0.867
Without	0.76	0.6	0.771
