# Supplementary material for: An automated end-to-end system for schistosome viability assessment to accelerate anti-schistosomal drug discovery
Source: PLoS Negl Trop Dis. 2026 Jan 9;20(1):e0013865. doi: 10.1371/journal.pntd.0013865 (PMC12818732; doi:10.1371/journal.pntd.0013865)
Supplement: S3 Table — (XLSX) [file pntd.0013865.s006.xlsx]

## Sheet: Sheet1
S3 Table. Impact of Copy-paste data augmentation
Augmentation	Pearson Correlation Coefficients	Kendall's Tau	Spearman's Rho
Without	0.843	0.709	0.867
With 10x aug.	0.914	0.904	0.977
With 20x aug.	0.924	0.868	0.963
With 30x aug.	0.921	0.903	0.975
