# Supplementary material for: An automated end-to-end system for schistosome viability assessment to accelerate anti-schistosomal drug discovery
Source: PLoS Negl Trop Dis. 2026 Jan 9;20(1):e0013865. doi: 10.1371/journal.pntd.0013865 (PMC12818732; doi:10.1371/journal.pntd.0013865)
Supplement: S4 Table — (XLSX) [file pntd.0013865.s007.xlsx]

## Sheet: Sheet1
S4 Table. Initial experiments on three experimental batches for setting 0.5 µM
Batches	Hours	Concentrations	Training videos No..	Validation videos No.	PCC
B1	24	0, 0.2, 0.4, 0.6, 0.8, 1	14	6	0.784
B1, B2	24	0, 0.1, 0.2, 0.3, 0.4, 0.5, 0.6, 0.8, 1	28	14	0.813
B1, B2, B3	24	0, 0.1, 0.2, 0.26, 0.28, 0.3, 0.32, 0.34, 0.36, 0.38, 0.4, 0.5, 0.6, 0.8, 1	44	21	0.891
B1, B2, B3	0, 24	0, 0.1, 0.2, 0.26, 0.28, 0.3, 0.32, 0.34, 0.36, 0.38, 0.4, 0.5, 0.6, 0.8, 1	84	40	0.91
B1, B2, B3	0, 24	0, 0.1, 0.2, 0.26, 0.28, 0.3, 0.32, 0.34, 0.36, 0.38, 0.4, 0.5	84	40	0.976
