# Supplementary material for: An automated end-to-end system for schistosome viability assessment to accelerate anti-schistosomal drug discovery
Source: PLoS Negl Trop Dis. 2026 Jan 9;20(1):e0013865. doi: 10.1371/journal.pntd.0013865 (PMC12818732; doi:10.1371/journal.pntd.0013865)
Supplement: S5 Table — (XLSX) [file pntd.0013865.s008.xlsx]

## Sheet: Sheet1
S5 Table. Effect of capping PZQ concentrations 0.5 µM to 0.5 µM for 24-hour equivalent concentration analysis with and without data augmentation.
PZQ concentration capping	Data augmentation	Pearson Correlation	Kendall's Tau	Spearman's Rho
Without	Without	0.843	0.709	0.867
With	Without	0.889	0.753	0.87
Without	With	0.924	0.868	0.963
With	With	0.96	0.89	0.969
