# Supplementary material for: An automated end-to-end system for schistosome viability assessment to accelerate anti-schistosomal drug discovery
Source: PLoS Negl Trop Dis. 2026 Jan 9;20(1):e0013865. doi: 10.1371/journal.pntd.0013865 (PMC12818732; doi:10.1371/journal.pntd.0013865)
Supplement: S6 Table — (XLSX) [file pntd.0013865.s009.xlsx]

## Sheet: Sheet1
S6 Table. Pearson Correlation Coefficients (PCC) of predictions and ground truth PZQ concentrations of the 24-hour equivalent PZQ concentration mapping model on adult videos at 48 and 72 hours, and juveniles at 24, 48, and 72 hours.
Preds VS True PZQ concentrations	24 h			48 h			72 h
	CC	Tau	Rho	CC	Tau	Rho	CC	Tau	Rho
Adults	/	/	/	0.976	0.905	0.9743	0.976	0.905	0.9743
Juveniles	0.919	0.756	0.904	0.914	0.756	0.871	0.928	0.771	0.895
