# Supplementary material for: An automated end-to-end system for schistosome viability assessment to accelerate anti-schistosomal drug discovery
Source: PLoS Negl Trop Dis. 2026 Jan 9;20(1):e0013865. doi: 10.1371/journal.pntd.0013865 (PMC12818732; doi:10.1371/journal.pntd.0013865)
Supplement: S7 Table — (XLSX) [file pntd.0013865.s010.xlsx]

## Sheet: Sheet1
S7 Table. Pearson Correlation Coefficients (PCC) of predictions and manual viability scores of the 24-hour equivalent PZQ concentration mapping model on adult videos at 48 and 72 hours, and juveniles at 24, 48, and 72 hours.
Preds VS Manual scores (PCC)	24 h	48 h	72 h	ALL
Adults	/	0.968	0.93	0.947
Juveniles	0.924	0.929	0.937	0.929
