# Supplementary material for: An automated end-to-end system for schistosome viability assessment to accelerate anti-schistosomal drug discovery
Source: PLoS Negl Trop Dis. 2026 Jan 9;20(1):e0013865. doi: 10.1371/journal.pntd.0013865 (PMC12818732; doi:10.1371/journal.pntd.0013865)
Supplement: S8 Table — (XLSX) [file pntd.0013865.s011.xlsx]

## Sheet: Sheet1
S8 Table. Prediction values of the 24-hour equivalent PZQ concentration mapping model on adult videos at 48 and 72 hours, and juveniles at 24, 48, and 72 hours.
Videos	Ground truth	Adults		Juveniles
		48 h	72 h	24 h	48 h	72 h
b-1	0	0.0553	0.0613	-0.0042	0.0125	-0.0045
b-2	0	-0.0028	0.0781	0.0371	0.019	0.0446
b-3	0	0.0063	0.1678	-0.008	0.0411	-0.0064
0-1	0	0.0661	0.0917	0.0038	0.0168	0.0364
0-2	0	0.0704	0.0103	0.025	0.0198	0.0296
0-3	0	0.0378	0.0379	0.0269	0.0129	0.0079
0.1-1	0.1	0.1644	0.1321	0.0961	0.0137	0.0229
0.1-2	0.1	0.1218	0.0706	0.1828	0.081	0.0512
0.1-3	0.1	0.1536	0.0933	0.0987	0.0635	0.0889
0.2-1	0.2	0.2639	0.2705	0.1053	0.0694	0.0625
0.2-2	0.2	0.2241	0.3126	0.1028	0.0728	0.0444
0.2-3	0.2	0.2848	0.1543	0.0674	0.047	0.0045
0.3-1	0.3	0.3368	0.2421	0.2155	0.1604	0.2845
0.3-2	0.3	0.295	0.1298	0.1267	0.0011	0.2072
0.3-3	0.3	0.3449	0.267	0.0998	0.1095	0.0422
0.4-1	0.4	0.3768	0.3829	0.396	0.283	0.3082
0.4-2	0.4	0.411	0.4656	0.4259	0.3364	0.3317
0.4-3	0.4	0.3932	0.3537	0.3532	0.2858	0.359
0.5-1	0.5	0.4273	0.4237	0.367	0.3903	0.3891
0.5-2	0.5	0.4739	0.4105	0.3167	0.4296	0.4666
0.5-3	0.5	0.4364	0.4491	0.3505	0.439	0.4089
0.6-1	0.5	0.4337	0.4432	0.3996	0.3248	0.425
0.6-2	0.5	0.4271	0.4577	0.4352	0.4015	0.4522
0.6-3	0.5	0.3892	0.4461	0.3417	0.4145	0.3802
