# Supplementary material for: An automated end-to-end system for schistosome viability assessment to accelerate anti-schistosomal drug discovery
Source: PLoS Negl Trop Dis. 2026 Jan 9;20(1):e0013865. doi: 10.1371/journal.pntd.0013865 (PMC12818732; doi:10.1371/journal.pntd.0013865)
Supplement: S9 Table — (XLSX) [file pntd.0013865.s012.xlsx]

## Sheet: Sheet1
S9 Table. Error analysis of the 24-hour equivalent concentration mapping model on test adults videos.
Error Statistics
Mean	-0.014582
Median	-0.01425
Std	0.078268
Min	-0.3786
Max	0.2926
MSE	0.006309
RMSE	0.07943
MAE	0.05662
Error Statistics by Ground Truth Value
Ground truth	Count	Mean	Std	Min	Max	MAE	MSE
0	97	-0.054341	0.064439	-0.3786	0.0233	0.055737	0.007063
0.1	12	-0.0301	0.041698	-0.0894	0.0294	0.0409	0.0025
0.2	15	-0.01462	0.073254	-0.1126	0.1614	0.06234	0.005222
0.26	3	-0.002233	0.039688	-0.0386	0.0401	0.028967	0.001055
0.28	3	-0.026667	0.075231	-0.0855	0.0581	0.0654	0.004484
0.3	15	0.020553	0.077273	-0.0869	0.1702	0.061967	0.005996
0.32	3	0.028367	0.027581	-0.0012	0.0534	0.029167	0.001312
0.34	3	-0.040233	0.000586	-0.0409	-0.0398	0.040233	0.001619
0.36	3	0.209667	0.111663	0.0827	0.2926	0.209667	0.052273
0.38	3	0.071867	0.053784	0.0157	0.1229	0.071867	0.007093
0.4	18	0.003289	0.073056	-0.089	0.2111	0.0528	0.005051
0.5	33	0.052388	0.037066	0.0071	0.1675	0.052388	0.004077
Error Distribution Ranges
Within ±0.05	0.5529
Within ±0.1	0.8606
Within ±0.2	0.976
Outside ±0.2	0.024
