# Supplementary material for: An automated end-to-end system for schistosome viability assessment to accelerate anti-schistosomal drug discovery
Source: PLoS Negl Trop Dis. 2026 Jan 9;20(1):e0013865. doi: 10.1371/journal.pntd.0013865 (PMC12818732; doi:10.1371/journal.pntd.0013865)
Supplement: S10 Table — (XLSX) [file pntd.0013865.s013.xlsx]

## Sheet: Sheet1
S10 Table. Quantitative viability evaluation of S. mansoni exposed to test compounds (CPD2, CPD12, CPD13) in video recordings.
Methods	Approach 1			Approach 2
	Lmse			Lmse			Lmse + Lt			Lmse + Lm			Lmse + Lt + Lm
CPDs	CC	Tau	Rho	CC	Tau	Rho	CC	Tau	Rho	CC	Tau	Rho	CC	Tau	Rho
CPD2	0.554	0.32	0.486	0.61	0.521	0.622	0.517	0.481	0.55	0.598	0.498	0.597	0.588	0.521	0.631
CPD12	0.895	0.701	0.862	0.91	0.715	0.86	0.904	0.756	0.907	0.917	0.779	0.92	0.87	0.715	0.879
CPD13	0.95	0.734	0.886	0.97	0.765	0.908	0.971	0.827	0.944	0.963	0.757	0.901	0.955	0.757	0.902
ALL	0.871	0.623	0.798	0.89	0.705	0.858	0.875	0.724	0.86	0.888	0.712	0.859	0.862	0.715	0.832
