# Supplementary material for: An automated end-to-end system for schistosome viability assessment to accelerate anti-schistosomal drug discovery
Source: PLoS Negl Trop Dis. 2026 Jan 9;20(1):e0013865. doi: 10.1371/journal.pntd.0013865 (PMC12818732; doi:10.1371/journal.pntd.0013865)
Supplement: S11 Table — (XLSX) [file pntd.0013865.s014.xlsx]

## Sheet: Sheet1
S11 Table. Individual worm viability assessment results for test compounds (CPD2, CPD12, CPD13) in video recordings.
	Lmse			Lmse + Lt			Lmse + Lm			Lmse +Lt + Lm
CPDs	CC	Tau	Rho	CC	Tau	Rho	CC	Tau	Rho	CC	Tau	Rho
CPD2	0.641	0.54	0.656	0.582	0.509	0.622	0.642	0.553	0.674	0.633	0.53	0.643
CPD12	0.777	0.618	0.767	0.778	0.655	0.794	0.784	0.652	0.792	0.712	0.608	0.754
CPD13	0.923	0.73	0.874	0.956	0.778	0.907	0.921	0.741	0.88	0.893	0.733	0.874
ALL	0.829	0.67	0.809	0.831	0.681	0.816	0.83	0.68	0.816	0.794	0.652	0.788
