# Supplementary material for: An automated end-to-end system for schistosome viability assessment to accelerate anti-schistosomal drug discovery
Source: PLoS Negl Trop Dis. 2026 Jan 9;20(1):e0013865. doi: 10.1371/journal.pntd.0013865 (PMC12818732; doi:10.1371/journal.pntd.0013865)
Supplement: S12 Table — (XLSX) [file pntd.0013865.s015.xlsx]

## Sheet: Sheet1
S12 Table. Comparative viability scoring for CPD2: Expert annotations versus computational approaches (Approach 1 and Approach 2 with MSE and Triplet Margin Loss).
Videos	Manually annotated scores											Approach 1	Approach 2
	Expert 1					Expert 2					Mean		Individual worm prediction				Mean
1-1	1	1	2	2		1	1	2	2		1.5	2.43	1.5	1.01	2.89	2.44	2
1-2	1	1	2	1		1	1	2	1		1.25	2.81	2.31	1.03	2.98	2.06	2.1
1-3	1	1	1	1		1	1	2	1		1.125	2.61	4.13	2.76	2.11		3
2-1	2	2	2	1		2	3	2	2		2	1.97	1.97	2.13	2.4		2.3
2-2	2	3	3	2		2	2	2	3		1.875	1.57	1.57	1.16	2.01		1.6
2-3	2	3	3	3		3	3	3	3		2.75	2.14	2.14	1.68	2.86		2.3
3-1	3	5	3	5		3	5	3	5		4	3.59	2.03	5	2.14	5.01	3.5
3-2	4	3	3	4		4	3	3	4		4	2.72	2.3	3.04	3.41		2.9
3-3	3	4	3	4		3	4	2	4		3.375	3.92	2.56	2.56	3.65	4.2	3.2
4-1	3	4	3	5		3	4	4	5		3.875	3.35	1.99	3.11	3.29		2.8
4-2	5	4	5	5		5	4	5	5		4.75	3.77	5	3.02	5.02	5	4.5
4-3	4	4	5	5		4	4	5	5		4.5	4.75	1.923	4.76	1.9		2.9
5-1	5	5	5	4		5	5	5	4		4.75	3.42	5	5.01	4.99	2.24	4.3
5-2	3	5	5	4		3	4	5	4		4.25	4.43	2.5	4.23	4.99	4.24	4
5-3	5	2	5	4		5	2	5	4		4.25	4.49	5	3.91	3.45		4.1
6-1	5	3	5	5		5	2	5	5		4.375	3.3	5	0.01	2.59	4.01	2.9
6-2	5	5	5			5	5	5			5	4.29	1.02	1.82	5		2.6
6-3	5	5	4	5		5	5	4	5		4.625	4.44	5.01	4.99	2.16	5.01	4.3
7-1	4	5	2	4		4	5	2	4		3.75	1.57	5.01	2.86			3.9
7-2	5	5	5	5		5	5	5	5		5	2.2	5.01	5.01	5		5
7-3	5	5	4	5	4	4	2	2	5	5	4.1	4.61	4.39	3.87	2.78		3.7
8-1	5	5	5			5	5	5			5	2.89	0.37	0.3			0.3
8-2	5	5	5	5		5	5	5	5		5	4.64	4.99	5.02	4.99	5.02	5
8-3	5	5	5			5	5	5			5	3.56	4.97	5.01	5.01		5
