# Supplementary material for: An automated end-to-end system for schistosome viability assessment to accelerate anti-schistosomal drug discovery
Source: PLoS Negl Trop Dis. 2026 Jan 9;20(1):e0013865. doi: 10.1371/journal.pntd.0013865 (PMC12818732; doi:10.1371/journal.pntd.0013865)
Supplement: S13 Table — (XLSX) [file pntd.0013865.s016.xlsx]

## Sheet: Sheet2
		S13 Table. Comparative viability scoring for CPD12: Expert annotations versus computational approaches (Approach 1 and Approach 2 with MSE and Triplet Margin Loss).
		Videos	Manually annotated scores									Approach 1	Approach 2
			Expert 1				Expert 2				Mean		Individual worm prediction				Mean
		1-1	0	0	0	0	0	0	0	0	0	0	0	0	0	0	0
		1-2	1	0	0	0	1	0	0	0	0.25	0.1	-0.02	0	0	0	0
		1-3	0	1	0	0	0	1	0	0	0.25	0.5	-0.03	-0.01	1.87		0.9
		2-1	1	1	1	1	1	1	1	0	0.875	0.8	1.17	0.99	1.09	0.9	1
		2-2	1	1	0	0	1	1	0	0	0.5	0.2	0.05	0.02	0		0
		2-3	0	1	1	1	0	1	0	1	0.625	0.1	0.03	0.12	0.08	0.01	0.1
		3-1	2	1	1	4	3	3	2	5	2.375	3	5	5	2.85	3.52	4.1
		3-2	1	2	5	4	2	2	5	4	3.125	3.4	1.6	5	5	3.24	3.7
		3-3	1	1	1	0	1	1	1	0	0.75	1.9	0.84	0.73	0.21		0.6
		4-1	5	5	4	4	5	5	3	2	4.125	1.5	1.47	3.65	2.96	1.91	2.5
		4-2	5	5	2	5	5	5	1	5	4.125	3.1	4.66	2.09	1.6	3.35	2.9
		4-3	5	5	5	5	5	5	5	5	5	5	5.01	4.99	5	4.36	4.8
		5-1	5	5	5	4	5	5	5	3	4.625	4.6	5	4.65	2.42	5.01	4.3
		5-2	5	5	4	3	5	5	4	3	4.25	2.9	1.32	2.87	2.34	1.35	2
		5-3	5	5	5		5	5	5		5	4.1	4.7	4.99			4.8
		8-1	5	5	5	5	5	5	5	5	5	4.3	4.98	2.98			4
		8-2	5	5	5	5	5	5	5	5	5	4.8	4.03	4.89	5		4.6
		8-3	5	5	5	5	5	5	5	5	5	4.8	4.98	5			5
